# Supplementary material for: Fecal Microbiota Transplant in a Pre-Clinical Model of Type 2 Diabetes Mellitus, Obesity and Diabetic Kidney Disease
Source: Int J Mol Sci. 2022 Mar 31;23(7):3842. doi: 10.3390/ijms23073842 (PMC8998923; doi:10.3390/ijms23073842)
Supplement: Supplementary file 1 [file ijms-23-03842-s001.zip]

Archive with 1 entries (1 files):
- ijms-1580461-supplementary.pdf
